# Supplementary material for: Clarifying the Cryptic Host Specificity of Blastocystis spp. Isolates from Alouatta palliata and A. pigra Howler Monkeys
Source: PLoS One. 2017 Jan 5;12(1):e0169637. doi: 10.1371/journal.pone.0169637 (PMC5215913; doi:10.1371/journal.pone.0169637)
Supplement: S1 Table — (XLSX) [file pone.0169637.s002.xlsx]

## Sheet: ST1
Host	Country	Reference	GenBank accesion number
Cercopithecus aethiops	Japan	Abe, 2004	AB107968
Cercopithecus hamlyni	Spain	Santin et al. 2011	HQ641642
Chlorocebus aethiops pygerythrus	Rubondo Island, Tanzania	Petrášová et al. 2011	HQ286911-HQ286913
Gallus gallus	Japan	Arisue et al. 2003	AB070993, AB091240, AB091241
Hapalemur aureus	Spain	Santin et al. 2011	HQ641637-HQ641641
Homo sapiens	Libya	Abdulsalam et al. 2013	KF306282-KF306288
	Netherlands	Bart et al. 2013	KF241991-KF241999, KF242017-KF242030
	Thailand	Thathaisong et al. 2013	AF439782, JQ665844-JQ665847, JQ665851-JQ665872, JX305861-JX305871
	Italy	Meloni et al. 2011	JF274662, JF274667
	Colombia	Santin et al. 2011	HQ641595-HQ641598
	USA	Silberman et al. 1996	U51151
	Japan	Arisue et al. 2003	AB023499, AB023578, AB070989
	USA	Whipps et al., 2010	EU679349
	Denmark	Stenvold et al., 2007	AM275342-AM275361
	Turkey	Ozyurt et al. 2008	AM779054
Monkey (unidentified)	Philippines	Rivera, 2008	EU445488
Pan troglodytes	Rubondo Island, Tanzania	Petrášová et al. 2011	HQ286904-HQ286907
Pongo pygmaeus	Japan	Abe, 2004	AB107967
Sus scrofa	Japan	Abe, 2004	AB107961, AB107962
	Czech Republic	Noel et al., 2003	AY135403, AY135405
	Philippines	Rivera, 2008	EU445486

## Sheet: st2
ST 2
GenBank	Host	Country	Reference
JF274659	Humano	Italia	Meloni et al., 2011
JF274660	Humano	Italia	Meloni et al., 2011
JF274663	Humano	Italia	Meloni et al., 2011
JF274664	Humano	Italia	Meloni et al., 2011
jf274676
JF274671	Humano	Italia	Meloni et al., 2011
JF274672	Humano	Italia	Meloni et al., 2011
JF274693	Humano	Italia	Meloni et al., 2011
JF274701	Humano	Italia	Meloni et al., 2011
JF274702	Humano	Italia	Meloni et al., 2011
KF242046	Humano	Holanda	Bart et al, 2013
KF242045	Humano	Holanda	Bart et al, 2013
KF242044	Humano	Holanda	Bart et al, 2013
KF242043	Humano	Holanda	Bart et al, 2013
KF242042	Humano	Holanda	Bart et al, 2013
KF242041	Humano	Holanda	Bart et al, 2013
KF242040	Humano	Holanda	Bart et al, 2013
KF242039	Humano	Holanda	Bart et al, 2013
KF242038	Humano	Holanda	Bart et al, 2013
KF242037	Humano	Holanda	Bart et al, 2013
KF242036	Humano	Holanda	Bart et al, 2013
KF242035	Humano	Holanda	Bart et al, 2013
KF242034	Humano	Holanda	Bart et al, 2013
KF242033	Humano	Holanda	Bart et al, 2013
KF242032	Humano	Holanda	Bart et al, 2013
KF242031	Humano	Holanda	Bart et al, 2013
KF242006	Humano	Holanda	Bart et al, 2013
KF242005	Humano	Holanda	Bart et al, 2013
KF242004	Humano	Holanda	Bart et al, 2013
KF242003	Humano	Holanda	Bart et al, 2013
KF242002	Humano	Holanda	Bart et al, 2013
KF242000	Humano	Holanda	Bart et al, 2013
JQ665848	Humano	Holanda	Thathaisong et al., 2013
JX305877	Humano	Tailandia	Mori
JX305876	Humano	Tailandia	Mori
JX305875	Humano	Tailandia	Mori
JX305874	Humano	Tailandia	Mori
JX305873	Humano	Tailandia	Mori
JX305872	Humano	Tailandia	Mori
HQ641655	Primate: Gorilla gorilla	España	Santin et al., 2011
KF306292	Humano	Libia	Abdulsalam et al., 2013
KF306289	Humano	Libia	Abdulsalam et al., 2013
KF306291	Humano	Libia	Abdulsalam et al., 2013
KF306290	Humano	Libia	Abdulsalam et al., 2013
HQ641654	Primate: Gorilla gorilla	España	Santin et al., 2011
HQ641605	Humano	Colombia	Santin et la., 2011
HQ641604	Humano	Colombia	Santin et la., 2011
HQ641603	Humano	Colombia	Santin et la., 2011
HQ641602	Humano	Colombia	Santin et la., 2011
HQ641601	Humano	Colombia	Santin et la., 2011
HQ641600	Humano	Colombia	Santin et la., 2011
HQ641599	Humano	Colombia	Santin et la., 2011
JN003684	Humano	Suecia	Forsell et al., 2012
HQ286909	Primate: Chlorocebus aethiops pygerythrus	Tanzania	Petrasova et al., 2011
HQ286910	Primate: Chlorocebus aethiops pygerythrus	Tanzania	Petrasova et al., 2011
HQ286914	Primate: Colobus guereza	Tanzania	Petrasova et al., 2011
AB107969	Primate: Macaca nemestrina	Japón	Abe, 2004
AB070987	Humano	Japón	Arisue et al., 2003
AB070997	Mono	Japón	Arisue et al., 2003
AM275367	Humano	Dinamarca	Stensvold et al., 2007
AM275368	Humano	Dinamarca	Stensvold et al., 2007
AM275369	Humano	Dinamarca	Stensvold et al., 2007
AM275370	Humano	Dinamarca	Stensvold et al., 2007
AM275371	Humano	Dinamarca	Stensvold et al., 2007
AM275372	Humano	Dinamarca	Stensvold et al., 2007
AM275373	Humano	Dinamarca	Stensvold et al., 2007
AM275374	Humano	Dinamarca	Stensvold et al., 2007
AM275375	Humano	Dinamarca	Stensvold et al., 2007
AM275376	Humano	Dinamarca	Stensvold et al., 2007
AM275377	Humano	Dinamarca	Stensvold et al., 2007
AM275378	Humano	Dinamarca	Stensvold et al., 2007
AM275379	Humano	Dinamarca	Stensvold et al., 2007
AM275380	Humano	Dinamarca	Stensvold et al., 2007
AM275381	Humano	Dinamarca	Stensvold et al., 2007
AM275382	Humano	Dinamarca	Stensvold et al., 2007
AM275383	Humano	Dinamarca	Stensvold et al., 2007
AM275384	Humano	Dinamarca	Stensvold et al., 2007
AM275385	Humano	Dinamarca	Stensvold et al., 2007
AM275386	Humano	Dinamarca	Stensvold et al., 2007
AM275387	Humano	Dinamarca	Stensvold et al., 2007
AM275388	Humano	Dinamarca	Stensvold et al., 2007
FJ666845	Humano	Francia	Souppart et al., 2009
FJ666846	Humano	Francia	Souppart et al., 2009
FJ666855	Humano	Francia	Souppart et al., 2009
FJ666860	Humano	Francia	Souppart et al., 2009
FJ666861	Humano	Francia	Souppart et al., 2009
EU445487	Cerdo	Filipinas	Rivera, 2008
EU445491	Mono	Filipinas	Rivera, 2008
AF408427	Humano	Singapur	Noel et al., 2005
EU679345	Humano	USA	Whipps et al., 2010
AY956324	Humano	Tailandia
GU130230	Humano	Egipto	Souppart et al., 2010
GU130231	Humano	Egipto	Souppart et al., 2010
GU130235	Humano	Egipto	Souppart et al., 2010
GU130238	Humano	Egipto	Souppart et al., 2010
GU130239	Humano	Egipto	Souppart et al., 2010
GU130244	Humano	Egipto	Souppart et al., 2010
GU130245	Humano	Egipto	Souppart et al., 2010
DQ462719	Primate: Lagothrix lagotricha	¿?	Victory and Clark, 2006
JN587541	Humano	Suecia	Forsell et al., 2012
JN587542	Humano	Suecia	Forsell et al., 2012
JN587543	Humano	Suecia	Forsell et al., 2012
AM992469	Homo sapiens	Irlanda	Scanlan and Marchesi, 2008
AM992470	Homo sapiens	Reino unido	Scanlan and Marchesi, 2008
AM992473	Homo sapiens	Irlanda	Scanlan and Marchesi, 2008
JQ974939	Primate: Pan troglodytes: ZOO Ostrava	Czech Republic	Uzlikova et al
JQ974938	Primate: Pan troglodytes: ZOO Ostrava	Czech Republic	Uzlikova et al
KM374619	Homo sapiens	Ecuador	Helenbrook et al
KM374616	Homo sapiens	Ecuador	Helenbrook et al
KM374615	Homo sapiens	Ecuador	Helenbrook et al
KM374614	Homo sapiens	Ecuador	Helenbrook et al
KM438218	Homo sapiens	Ethiopia	Ghunaim et al
HQ641614	Humano	Colombia	Santin et al., 2011
HQ641615	Humano	Colombia	Santin et al., 2011
HQ641617	Humano	Colombia	Santin et al., 2011
HQ641618	Humano	Colombia	Santin et al., 2011
HQ641619	Humano	Colombia	Santin et al., 2011
HQ641620	Humano	Colombia	Santin et al., 2011
HQ641643	Primate: Cercopithecus hamlyni	España	Santin et al., 2011
HQ641644	Primate: Cercopithecus hamlyni	España	Santin et al., 2011
AM712467	Humano	Dinamarca	Stensvold et al., 2007
AM779053	Humano	Turquia	Özyurt et al., 2008
AM779052	Humano	Turquia	Özyurt et al., 2009
AM779051	Humano	Turquia	Özyurt et al., 2010
AM779050	Humano	Turquia	Özyurt et al., 2011
AM779049	Humano	Turquia	Özyurt et al., 2012
FJ274676	Humano	Italia
FJ274678	Humano	Italia
